# Supplementary material for: Covalent penicillin-protein conjugates elicit anti-drug antibodies that are clonally and functionally restricted
Source: Nat Commun. 2024 Aug 10;15:6851. doi: 10.1038/s41467-024-51138-7 (PMC11316840; doi:10.1038/s41467-024-51138-7)
Supplement: Supplementary file 3 — Source data [file 41467_2024_51138_MOESM3_ESM.xlsx]

## Sheet: Fig 1e
Figure 1e
	Anti-HEL terminal IgG EPT
	HSA	HSA-PenG
	ND	ND
	ND	ND
	ND	ND
	ND	ND
	ND = not detected (detection threshold of 100).

## Sheet: Fig 1f
Figure 1f
	Anti-HEL-PenG IgG EPT
	Time (week)	HSA				HSA-PenG
	0	ND	ND	ND	ND	ND	ND	ND	ND
	2	ND	ND	ND	ND	12919.1	91048.2	25786	12300.4
	6	302.933	143.114	126.107	226.439	63502.2	315302	342438	173619
	8	123.712	8646.88	219.057	ND	339480	1.09427e+06	104522	102435
	ND = not detected (detection threshold of 100).

## Sheet: Fig 1g
Figure 1g
	Anti-HEL-PenG terminal IgG EPT
	HSA	HSA-PenG
	123.712	339480
	8646.88	1.09427e+06
	219.057	104522
	ND	102435
	ND = not detected (detection threshold of 100).

## Sheet: Fig 1h
Figure 1h
	IC50 (mM)
	Kanamycin	Penicillin G
	ND	1.106
	ND	1.911
	ND	1.67
	ND	4.965
	ND = not detected (detection threshold of 100 mM).

## Sheet: Fig 1i
Figure 1i
	Anti-HSA IgG EPT
	Time (week)	HSA				HSA-PenG
	0	ND	ND	ND	ND	ND	ND	ND	ND
	2	109823	76325	229020	836556	279855	909756	196537	346631
	6	1.6111e+06	2.30845e+06	5.25754e+06	5.90885e+06	4.05866e+07	2.03283e+07	1.35948e+07	7.04032e+06
	8	1.3833e+07	1.58514e+07	7.45395e+07	2.49426e+06	1.05008e+07	6.02578e+07	4.19603e+07	1.29702e+07
	ND = not detected (detection threshold of 100).

## Sheet: Fig 1j
Figure 1j
	Anti-HSA-PenG terminal IgG EPT
	HSA	HSA-PenG
	5.95417e+06	1.16079e+07
	2.1699e+07	1.95288e+08
	54306.3	8.36099e+08
	599052	1.39321e+07

## Sheet: Fig 2b
Figure 2c
	Anti-OVA-PenG terminal IgG EPT
	HSA	HSA + Alum	HSA-PenG	HSA-PenG + Alum
	ND	ND	27501	118014
	ND	ND	7216.31	26268.4
	ND	ND	5323.7	6508.7
	ND	ND	ND	3992.86
	ND		ND	1544.45
	ND		ND	ND
			ND
			ND
	ND = not detected (detection threshold of 30).

## Sheet: Fig 2c
Figure 2c
	Anti-OVA terminal IgG EPT
	HSA	HSA + Alum	HSA-PenG	HSA-PenG + Alum
	ND	ND	ND	ND
	ND	ND	ND	ND
	ND	ND	ND	ND
	ND	ND	ND	ND
	ND		ND	ND
	ND		ND	ND
			ND
			ND
	ND = not detected (detection threshold of 30).

## Sheet: Fig 2e
Figure 2e
	Anti-OVA-PenG terminal IgG EPT
	Serum	Serum + Alum	Serum-PenG	Serum-PenG + Alum
	ND	ND	283.752	803829
	ND	ND	ND	15489.4
	ND	ND	ND	2681.91
	ND	ND	ND	2355.79
			ND	64699.7
			ND	283.145
			ND	ND
			ND	ND
	ND = not detected (detection threshold of 30).

## Sheet: Fig 2f
Figure 2f
	Anti-OVA terminal IgG EPT
	Serum	Serum + Alum	Serum-PenG	Serum-PenG + Alum
	ND	ND	3784	ND
	ND	ND	ND	ND
	ND	ND	ND	ND
	ND	ND	ND	ND
			ND	ND
			ND	ND
			ND	ND
			ND	ND
	ND = not detected (detection threshold of 30).

[truncated: 26 more sheets: Fig 2i, Fig 3a, Fig 4c, Fig 4d, Fig 4e, Fig 4h, Fig 5e, Fig S1a, Fig S1b, Fig S1d, Fig S1e, Fig S1f, Fig S2a, Fig S3b, Fig S3c, Fig S3d, Fig S3e, Fig S3f, Fig S4, Fig S5b …]
